# Supplementary material for: Monkeypox Vaccine Acceptance among Ghanaians: A Call for Action
Source: Vaccines (Basel). 2023 Jan 21;11(2):240. doi: 10.3390/vaccines11020240 (PMC9959510; doi:10.3390/vaccines11020240)
Supplement: Supplementary file 1 [file vaccines-11-00240-s001.zip]

Archive with 1 entries (1 files):
- vaccines-2125208-supplementary.pdf
